# Supplementary material for: Single-Nucleotide Polymorphisms of TAS2R46 Affect the Receptor Downstream Calcium Regulation in Histamine-Challenged Cells
Source: Cells. 2024 Jul 16;13(14):1204. doi: 10.3390/cells13141204 (PMC11275237; doi:10.3390/cells13141204)
Supplement: Supplementary file 1 [file cells-13-01204-s001.zip]

Archive with 1 entries (1 files):
- cells-3024967 supplementary.pdf
